# Supplementary material for: Engineered bilayer hydrogel with spatiotemporal drug and oxygen delivery for diabetic wound microenvironment reprogramming
Source: Regen Biomater. 2025 Dec 27;13:rbaf134. doi: 10.1093/rb/rbaf134 (PMC13037811; doi:10.1093/rb/rbaf134)
Supplement: rbaf134_Supplementary_Data [file rbaf134_supplementary_data.zip]

Archive with 2 entries (2 files):
- Supporting_Information.docx
- 06-Jan-2026_044514_Supporting_Information.docx
